# Supplementary material for: Microbial diversity and community composition of caecal microbiota in commercial and indigenous Indian chickens determined using 16s rDNA amplicon sequencing
Source: Microbiome. 2018 Jun 23;6:115. doi: 10.1186/s40168-018-0501-9 (PMC6015460; doi:10.1186/s40168-018-0501-9)
Supplement: Supplementary file 1 — Details of chicken lines (breed), location and farms sampled for evaluating the caecal microbiome. (XLSX 9 kb) [file 40168_2018_501_MOESM1_ESM.xlsx]

## Sheet: Additional file 1
Additional file 1: Details of chicken lines (breed), location and farms sampled for evaluating the caecal microbiome.
Chicken Breed/line	Location of sampling	Location	Total birds sampled	Nomenclature in analysis (Figures & Tables)
College of Veterinary Science and Animal Husbandry, Anand agricultural university, Anand, Gujarat
Cobb400	Gujarat	1	5	C_A or C-A
Aseel	Gujarat		5	A_A or A-A
Kadaknath	Gujarat		5	K_A or K-A
Tamil Nadu animal and veterinary sciences university, Chennai, Tamil Nadu
Ross 308	Tamil Nadu	2	5	R_T or R-T
Aseel	Tamil Nadu		5	A_T or A-T
Kadaknath	Tamil Nadu		5	K_T or K-T
