# Supplementary material for: Microbial diversity and community composition of caecal microbiota in commercial and indigenous Indian chickens determined using 16s rDNA amplicon sequencing
Source: Microbiome. 2018 Jun 23;6:115. doi: 10.1186/s40168-018-0501-9 (PMC6015460; doi:10.1186/s40168-018-0501-9)
Supplement: Supplementary file 2 — Details of the primers used for amplicon preparation. (XLSX 9 kb) [file 40168_2018_501_MOESM2_ESM.xlsx]

## Sheet: Additional file 2
Additional file 2: Details of the primers used for amplicon preparation.
Primer pair	Primer name	Name according to Alm et al., 1996	Sequence (5´-3´)	16S rDNA region	Amplicon length (bp)
P1	27F	S-D-Bact-0008-c-S-20	AGRGTTYGATYMTGGCTCAG	V1-V3	507
	534R	S-D-Bact-0517-a-A-18	ATTACCGCGGCTGCTGGC
P2	341F	S-*-Univ-0341-b-S-17	CCTACGGGNGGCWGCAG	V3-V4	445
	805R	S-D-Bact-0785-a-A-21	GACTACHVGGGTATCTAATCC
P3	516F	S-D-Arch-0516-a-S-25	TGCCAGCAGCCGCGGTAA	V5-V6	546
	1061R	S-D-Bact-1061-a-A-17	CRRCACGAGCTGACGAC
