# Supplementary material for: Microbial diversity and community composition of caecal microbiota in commercial and indigenous Indian chickens determined using 16s rDNA amplicon sequencing
Source: Microbiome. 2018 Jun 23;6:115. doi: 10.1186/s40168-018-0501-9 (PMC6015460; doi:10.1186/s40168-018-0501-9)
Supplement: Supplementary file 3 — Sample wise details of the sequencing reads uploaded to MG-RAST for taxonomy assignment. TPC, TPA and TPK for Ross 300, Aseel and Kadaknath, respectively at Tamil Nadu location similarly APC, APA and APK for Cobb400, Aseel and Kadaknath, respectively at Anand location. (XLSX 13 kb) [file 40168_2018_501_MOESM3_ESM.xlsx]

## Sheet: Additional file 3
Additional file 3: Sample wise details of the sequencing reads uploaded to MG-RAST for taxonomy assignment. TPC, TPA and TPK for Ross 300, Aseel and Kadaknath, respectively at Tamil Nadu location similarly APC, APA and APK for Cobb400, Aseel and Kadaknath, respectively at Anand location.
						Tamil Nadu University farm
Ross 308					Aseel					Kadaknath
MG-RAST ID	Samle	bp Count	Sequence Count		MG-RAST ID	Metagenome Name	bp Count	Sequence Count		MG-RAST ID	Metagenome Name	bp Count	Sequence Count
4.6813e+06	TPC104CM_V1V2	34344874	195787		4.68054e+06	TPA102CM_V3V4	41764529	238002		4.68131e+06	TPK103CM_V5V6	32089797	182824
4.6813e+06	TPC105CM_V1V2	18497825	105469		4.68054e+06	TPA103CM_V5V6	25940555	147825		4.68131e+06	TPK105CM_V5V6	30357746	173003
4.68131e+06	TPC102CM_V3V4	31576890	179970		4.68055e+06	TPA102CM_V5V6	36792626	209659		4.68131e+06	TPK101CM_V1V2	27465277	156535
4.68131e+06	TPC105CM_V3V4	34196007	194869		4.68055e+06	TPA104CM_V5V6	25372307	144594		4.68132e+06	TPK101CM_V3V4	29353803	167292
4.68131e+06	TPC103CM_V1V2	27868379	158872		4.68055e+06	TPA101CM_V3V4	35173652	200440		4.68132e+06	TPK102CM_V3V4	22501080	128242
4.68131e+06	TPC102CM_V1V2	34686702	197703		4.68055e+06	TPA102CM_V1V2	21080948	120151		4.68132e+06	TPK105CM_V1V2	41112790	234542
4.68131e+06	TPC105CM_V5V6	26755284	152483		4.68055e+06	TPA101CM_V1V2	37715123	214968		4.68132e+06	TPK103CM_V1V2	28992397	165277
4.68131e+06	TPC102CM_V5V6	27560147	157062		4.68055e+06	TPA103CM_V3V4	39352000	224233		4.68132e+06	TPK104CM_V5V6	26761794	152478
4.68131e+06	TPC104CM_V3V4	30841057	175785		4.68056e+06	TPA105CM_V1V2	40334842	229940		4.68132e+06	TPK105CM_V3V4	19958092	113767
4.68132e+06	TPC104CM_V5V6	32519735	185327		4.68056e+06	TPA105CM_V3V4	14683480	83674		4.68133e+06	TPK104CM_V3V4	32497794	185191
4.68132e+06	TPC101CM_V3V4	33943813	193433		4.68056e+06	TPA104CM_V3V4	32020618	182486		4.68133e+06	TPK104CM_V1V2	37124416	211493
4.68132e+06	TPC103CM_V5V6	28452942	162150		4.68056e+06	TPA104CM_V1V2	34226628	195088		4.68133e+06	TPK102CM_V1V2	31420566	179155
4.68132e+06	TPC101CM_V5V6	17725815	101019		4.68056e+06	TPA101CM_V5V6	36380334	207334		4.68133e+06	TPK101CM_V5V6	25912183	147678
4.68133e+06	TPC101CM_V1V2	34189815	194854		4.68056e+06	TPA103CM_V1V2	36194748	206253		4.68133e+06	TPK102CM_V5V6	25361494	144525
4.68133e+06	TPC103CM_V3V4	19491967	111062		4.68057e+06	TPA105CM_V5V6	29986521	170864		4.68133e+06	TPK103CM_V3V4	36232806	206469
						Anand University farm
Cobb400					Aseel					Kadaknath
MG-RAST ID	Metagenome Name	bp Count	Sequence Count		MG-RAST ID	Metagenome Name	bp Count	Sequence Count		MG-RAST ID	Metagenome Name	bp Count	Sequence Count
4.69237e+06	APC10_1CM_P1	9356608	41861		4.69222e+06	APA10_1CM_P1	7887554	35289		4.69221e+06	APK10_1CM_P1	10821728	48402
4.69216e+06	APC10_1CM_P2	7338049	32923		4.69218e+06	APA10_1CM_P2	10372312	46400		4.69221e+06	APK10_1CM_P2	20247184	90866
4.69218e+06	APC10_1CM_P3	5804633	25655		4.6922e+06	APA10_1CM_P3	12287470	54268		4.69219e+06	APK10_1CM_P3	15601524	68972
4.69218e+06	APC10_2CM_P1	9356608	41861		4.69216e+06	APA10_2CM_P1	7661514	34120		4.69217e+06	APK10_2CM_P1	8813884	39395
4.69218e+06	APC10_2CM_P2	13519161	60331		4.69219e+06	APA10_2CM_P2	15019068	66908		4.69216e+06	APK10_2CM_P2	16130555	72368
4.69216e+06	APC10_2CM_P3	11726745	51804		4.69218e+06	APA10_2CM_P3	17260052	76006		4.6922e+06	APK10_2CM_P3	20635486	91346
4.69217e+06	APC10_3CM_P1	10160726	45497		4.69219e+06	APA10_3CM_P1	12381568	55661		4.69222e+06	APK10_3CM_P1	4983728	22282
4.69221e+06	APC10_3CM_P2	15396642	68832		4.69219e+06	APA10_3CM_P2	13336809	59925		4.69217e+06	APK10_3CM_P2	12148702	54580
4.69217e+06	APC10_3CM_P3	13360420	58926		4.69218e+06	APA10_3CM_P3	19467646	86735		4.69221e+06	APK10_3CM_P3	16277473	72224
4.6922e+06	APC10_4CM_P1	5902200	26381		4.69217e+06	APA10_4CM_P1	10026685	44813		4.69218e+06	APK10_4CM_P1	13414748	59946
4.6922e+06	APC10_4CM_P2	12467973	55716		4.69218e+06	APA10_4CM_P2	19972250	89564		4.6922e+06	APK10_4CM_P2	22202894	99491
4.69221e+06	APC10_4CM_P3	12660403	55986		4.69218e+06	APA10_4CM_P3	19658784	87008		4.69219e+06	APK10_4CM_P3	25508651	112930
4.69218e+06	APC10_5CM_P1	4836338	21757		4.69221e+06	APA10_5CM_P1	4573662	20332		4.69219e+06	APK10_5CM_P1	11361528	50807
4.6922e+06	APC10_5CM_P2	10092102	45400		4.6922e+06	APA10_5CM_P2	8929903	39985		4.69216e+06	APK10_5CM_P2	14216979	63822
4.69216e+06	APC10_5CM_P3	10395262	46228		4.69221e+06	APA10_5CM_P3	9571840	42361		4.69221e+06	APK10_5CM_P3	21530005	95107
