# Supplementary material for: Microbial diversity and community composition of caecal microbiota in commercial and indigenous Indian chickens determined using 16s rDNA amplicon sequencing
Source: Microbiome. 2018 Jun 23;6:115. doi: 10.1186/s40168-018-0501-9 (PMC6015460; doi:10.1186/s40168-018-0501-9)
Supplement: Supplementary file 7 — Different alpha diversity indices for primer pair 1 (P1) (T4.1), 2 (P2) (T4.2) and 3 (P3) (T4.3) using QIIME where OTUs were clustered at 97% sequence similarity. (XLSX 18 kb) [file 40168_2018_501_MOESM7_ESM.xlsx]

## Sheet: Additional file 7
Additional file 7: Different alpha diversity indices for primer pair 1 (P1).
Sample	ACE	chao1	goods_coverage	observed_otus	shannon	simpson	PD_whole_tree
APA101CM	2417.22	2379.97	0.9341	1469	8.73841	0.993684	74.0596
APA102CM	2165.47	2084.03	0.942	1236	8.20417	0.991219	68.0594
APA103CM	2212.05	2231.52	0.9411	1242	8.24674	0.990087	68.9171
APA104CM	1945.6	1764.25	0.9488	1123	7.95648	0.989324	63.8203
APC101CM	2086.73	2113.94	0.943	1218	8.02468	0.987194	62.782
APC102CM	1984.95	1971.45	0.9457	1209	8.03193	0.987135	65.069
APC103CM	2138.72	2112.69	0.9427	1241	8.34225	0.99268	62.1557
APC104CM	2303.57	2171.61	0.9381	1340	8.37197	0.991426	62.1557
APC105CM	2208.91	2114.17	0.941	1254	8.1885	0.990906	62.8985
APK101CM	1873.26	1790.09	0.9494	1060	7.231	0.965356	57.091
APK102CM	1812.8	1793.85	0.9511	1029	7.03531	0.962978	57.1987
APK104CM	1769.76	1822.65	0.9512	1046	6.92398	0.952437	57.3041
APK105CM	2016.23	2026.27	0.9459	1141	7.54146	0.973875	60.9729
TPA101CM	2547.44	2455.48	0.933	1257	7.64418	0.978723	68.2027
TPA102CM	2076.69	2022.78	0.9478	1008	7.41528	0.979694	62.5076
TPA103CM	1039.44	1036.11	0.9732	546	5.72573	0.938067	38.0635
TPA104CM	1625.51	1661.8	0.9568	886	6.84992	0.96273	57.5385
TPA105CM	612.056	555.163	0.9844	274	3.23462	0.781148	22.9552
TPC101CM	1854.06	1815.16	0.952	924	7.03831	0.97459	55.152
TPC102CM	1409.27	1492.91	0.9627	806	6.8646	0.965922	47.2561
TPC103CM	2295.71	2151.98	0.9409	1150	7.82796	0.98707	62.6879
TPC104CM	1654.16	1573.35	0.9574	877	7.04577	0.97539	56.6907
TPC105CM	1574.41	1678.74	0.9589	819	7.00465	0.980847	49.8521
TPK101CM	862.804	853.328	0.9781	462	5.19957	0.920406	32.8425
TPK102CM	647.015	668.14	0.9831	338	3.87304	0.817334	26.7155
TPK103CM	1747.62	1750.51	0.9543	949	7.33754	0.977949	54.6852
TPK104CM	2489.9	2526.49	0.9342	1255	7.84945	0.984311	69.6184
TPK105CM	1648.41	1603.01	0.9574	861	7.22805	0.982029	49.4486
Average	1822.13	1793.62	0.951725	1000.71	7.1777	0.963375	56.3107
Different alpha diversity indices for primer pair 2 (P2).
Sample	ACE	chao1	goods_coverage	observed_otus	shannon	simpson	PD_whole_tree
APA101CM	2590.41	2568.15	0.9285	1509	8.67794	0.993267	72.6449
APA102CM	2376.34	2238.19	0.9373	1252	8.04448	0.990092	66.3594
APA103CM	2413.73	2311.07	0.9355	1336	8.27584	0.989949	64.422
APA104CM	2028.97	1938.6	0.9457	1088	7.58274	0.984817	60.9734
APA105CM	2264.62	2166.14	0.9389	1239	7.96245	0.9888	62.284
APC101CM	2476.07	2628.82	0.9321	1371	8.12164	0.982338	63.6245
APC102CM	2470.64	2417.85	0.9338	1371	8.33631	0.989509	68.1208
APC103CM	2700.64	2837.02	0.926	1463	8.48084	0.991747	66.5418
APC104CM	2599.23	2543.09	0.9294	1475	8.65251	0.993416	64.8086
APC105CM	2310.05	2296.43	0.9374	1378	8.54568	0.992892	63.3666
APK101CM	1849.43	1822.88	0.9499	1020	7.14619	0.969048	56.0496
APK102CM	1557.97	1523.7	0.9578	880	6.36804	0.945912	44.7573
APK103CM	1617.52	1619.27	0.9565	876	6.37982	0.949854	51.646
APK104CM	1516.47	1453.52	0.9589	834	6.05735	0.93441	44.7533
APK105CM	1572.42	1597.37	0.9569	890	6.50299	0.956165	47.5817
TPA101CM	2922.37	2989.64	0.9243	1373	8.0511	0.98644	68.8537
TPA102CM	1472.73	1578.75	0.9609	750	5.71872	0.906449	42.4428
TPA103CM	1996.78	1919.89	0.9473	1014	6.64979	0.955154	61.8203
TPA104CM	1825.23	2035.01	0.9536	880	7.30561	0.985101	48.7655
TPA105CM	1573.65	1542.31	0.96	775	6.40302	0.955035	45.5281
TPC101CM	1693.22	1664.59	0.9567	822	6.93366	0.979403	46.1927
TPC102CM	1635.16	1690.06	0.9576	836	6.89335	0.973848	46.6509
TPC103CM	2616.43	2562.61	0.9318	1258	7.84447	0.984585	64.5018
TPC104CM	2510.59	2671.82	0.9368	1138	7.71747	0.988119	58.7104
TPC105CM	2182.05	2029.5	0.9446	1060	7.42248	0.981592	58.3079
TPK101CM	1333.11	1290.36	0.9663	647	5.4863	0.88425	40.0315
TPK102CM	1094	1124.04	0.971	550	4.94147	0.89173	30.9306
TPK103CM	1341.01	1308.7	0.9659	692	6.05649	0.937538	41.3568
TPK104CM	1573.65	1542.31	0.96	775	6.40302	0.955035	45.5281
TPK105CM	1511.39	1371.71	0.9619	662	5.1116	0.897181	44.1771
Average	1987.53	1976.11	0.947443	1040.47	7.13578	0.963789	54.7244
Different alpha diversity indices for primer pair 3 (P3).
Sample	ACE	chao1	goods_coverage	observed_otus	shannon	simpson	PD_whole_tree
APA101CM	1952.75	2062.83	0.9471	1093	7.55209	0.980207	60.4734
APA102CM	1467.36	1362.22	0.9603	877	7.02392	0.977857	51.585
APA103CM	1588.74	1667.12	0.9565	941	7.31043	0.978873	53.4029
APA104CM	1251.91	1155.69	0.9673	684	6.38181	0.963801	42.0444
APA105CM	1318.48	1289.51	0.9644	788	6.7787	0.971618	47.1662
APC101CM	1959.55	1978.76	0.9481	1149	8.11286	0.989492	62.4664
APC102CM	1812.61	1829.52	0.9516	1108	7.51706	0.957097	53.8532
APC103CM	1805.81	1895.16	0.9514	1071	7.9726	0.988859	52.473
APC104CM	2034.19	2146.83	0.9462	1244	8.61757	0.994186	56.47
APC105CM	1945.83	1958.57	0.9485	1215	8.60652	0.994814	58.0748
APK101CM	1429.25	1239.94	0.9642	659	6.13773	0.96473	36.8037
APK102CM	1233.35	1212.5	0.9709	485	4.65353	0.875298	30.3099
APK103CM	979.05	943.818	0.9751	476	5.01851	0.904167	30.7275
APK104CM	1201.38	1159.62	0.9702	545	5.4092	0.930196	35.302
APK105CM	1040.83	959.959	0.9737	488	4.94333	0.905565	31.4778
TPA101CM	1384.03	1339.78	0.9633	694	5.88621	0.952243	46.7203
TPA102CM	392.422	364.7	0.9901	203	3.77762	0.85978	15.4842
TPA103CM	977.975	1033.45	0.9744	507	5.89773	0.965665	36.221
TPA104CM	1100.67	1106.48	0.9731	485	5.69129	0.960933	36.0328
TPA105CM	542.306	565.955	0.9874	208	2.91896	0.729807	16.5226
TPC101CM	960.174	987.318	0.9771	394	4.92819	0.925478	29.0683
TPC102CM	902.706	874.105	0.9775	432	5.21465	0.937579	29.0914
TPC103CM	1117.05	1142.67	0.9703	600	5.96427	0.962369	41.0451
TPC104CM	1250.84	1125.12	0.9685	599	5.9223	0.961008	40.2111
TPC105CM	1963.74	2129.23	0.9528	790	6.27337	0.964954	44.63
TPK101CM	856.319	813.045	0.9777	438	3.77025	0.783358	26.3321
TPK102CM	1171.4	1153.51	0.9709	533	5.6251	0.954158	40.0405
TPK103CM	1399.78	1373.99	0.9658	586	5.00898	0.890982	39.4231
TPK104CM	1250.73	1277.13	0.9688	574	5.37716	0.916628	32.3208
TPK105CM	683.186	632.5	0.9814	355	3.36634	0.782243	19.7388
Average	1299.15	1292.7	0.966487	674.033	5.92194	0.930798	39.8504
		Tukey's pairwise comparison
	group p-value	p1 vs p2	p1 vs p3	p2 v p3
ACE	4.29e-06	0.4112	0.0007074	0.0001119
chao1	9.698e-06	0.3488	0.001598	0.0001156
goods_coverage	2.861e-06	0.4604	0.0004535	0.000111
observed_otus	1.865e-05	0.8791	0.0004144	0.0001571
shannon	0.000587	0.9913	0.00187	0.002761
simpson	0.02851	1	0.05333	0.05316
PD_whole_tree	2.86e-06	0.8563	0.0001163	0.0001791
