# Supplementary material for: Microbial diversity and community composition of caecal microbiota in commercial and indigenous Indian chickens determined using 16s rDNA amplicon sequencing
Source: Microbiome. 2018 Jun 23;6:115. doi: 10.1186/s40168-018-0501-9 (PMC6015460; doi:10.1186/s40168-018-0501-9)
Supplement: Supplementary file 9 — Taxon wise abundance of microorganisms for each primer pair in different breeds/lines. Taxonomy was assigned with RDP database, minimum e value of 1E-5 and identity of 80% using MG-RAST. (XLSX 10 kb) [file 40168_2018_501_MOESM9_ESM.xlsx]

## Sheet: Additional file 9
Additional file 9: Taxon wise abundance of microorganisms for each primer pair in different breeds/lines. Taxonomy was assigned with RDP database, minimum e-value of 1E-5 and identity of 80% using MG-RAST.
Primer P1
Breed	Phylum	Class	Order	Family	Genus	Species
A-A	19	35	67	127	233	529
C-A	16	30	54	102	198	438
K-A	16	29	57	106	232	464
A-T	15	38	61	119	206	608
R-T	16	32	52	104	208	568
K-T	13	30	55	112	217	620
Primer P2
Breed	Phylum	Class	Order	Family	Genus	Species
A-A	17	30	63	122	232	528
C-A	17	31	58	101	190	455
K-A	15	27	51	97	184	411
A-T	16	32	65	131	248	620
R-T	15	27	58	116	214	558
K-T	16	29	50	107	212	538
Primer P3
Breed	Phylum	Class	Order	Family	Genus	Species
A-A	17	29	60	118	215	446
C-A	18	32	54	94	117	407
K-A	16	30	48	87	162	337
A-T	18	30	51	99	190	490
R-T	18	30	51	97	175	410
K-T	18	30	54	102	188	445
