# Supplementary material for: Microbial diversity and community composition of caecal microbiota in commercial and indigenous Indian chickens determined using 16s rDNA amplicon sequencing
Source: Microbiome. 2018 Jun 23;6:115. doi: 10.1186/s40168-018-0501-9 (PMC6015460; doi:10.1186/s40168-018-0501-9)
Supplement: Supplementary file 10 — Pairwise comparison of P values by ANOSIM analysis based on Bray-Curtis Index using PAST. The P value was corrected with sequential Bonfferoni correction method. (XLSX 9 kb) [file 40168_2018_501_MOESM10_ESM.xlsx]

## Sheet: Additional file 10
Additional file 10: Pairwise comparison of P values by ANOSIM analysis based on Bray-Curtis Index using PAST. The P value was corrected with sequential Bonfferoni correction method.
Breed	A-A	C-A	K-A	A-T	R-T	K-T
A-A	0	0.0079	0.0091	0.008	0.0083	0.0078
C-A	0.0079	0	0.0071	0.0071	0.0095	0.0082
K-A	0.0091	0.0071	0	0.008	0.0079	0.0065
A-T	0.008	0.0071	0.008	0	0.0638	0.0072
R-T	0.0083	0.0095	0.0079	0.0638	0	0.0075
K-T	0.0078	0.0082	0.0065	0.0072	0.0075	0
