# Supplementary material for: Microbial diversity and community composition of caecal microbiota in commercial and indigenous Indian chickens determined using 16s rDNA amplicon sequencing
Source: Microbiome. 2018 Jun 23;6:115. doi: 10.1186/s40168-018-0501-9 (PMC6015460; doi:10.1186/s40168-018-0501-9)
Supplement: Supplementary file 12 — Different alpha diversity indices for each sample of university farm data estimated using QIIME for primer pair P2 data. OTUs were clustered at > 97% similarity. (XLSX 12 kb) [file 40168_2018_501_MOESM12_ESM.xlsx]

## Sheet: Additional file 12
Additional file 12: Different alpha diversity indices for each sample estimated using QIIME for primer pair P2 data. OTUs were clustered at >97% similarity.
Sample	ace	chao1	goods_coverage	observed_otus	shannon	simpson	PD_whole_tree
APA101CM	2590.41	2568.15	0.9285	1509	8.67794	0.993267	72.6449
APA102CM	2376.34	2238.19	0.9373	1252	8.04448	0.990092	66.3594
APA103CM	2413.73	2311.07	0.9355	1336	8.27584	0.989949	64.422
APA104CM	2028.97	1938.6	0.9457	1088	7.58274	0.984817	60.9734
APA105CM	2264.62	2166.14	0.9389	1239	7.96245	0.9888	62.284
APC101CM	2476.07	2628.82	0.9321	1371	8.12164	0.982338	63.6245
APC102CM	2470.64	2417.85	0.9338	1371	8.33631	0.989509	68.1208
APC103CM	2700.64	2837.02	0.926	1463	8.48084	0.991747	66.5418
APC104CM	2599.23	2543.09	0.9294	1475	8.65251	0.993416	64.8086
APC105CM	2310.05	2296.43	0.9374	1378	8.54568	0.992892	63.3666
APK101CM	1849.43	1822.88	0.9499	1020	7.14619	0.969048	56.0496
APK102CM	1557.97	1523.7	0.9578	880	6.36804	0.945912	44.7573
APK103CM	1617.52	1619.27	0.9565	876	6.37982	0.949854	51.646
APK104CM	1516.47	1453.52	0.9589	834	6.05735	0.93441	44.7533
APK105CM	1572.42	1597.37	0.9569	890	6.50299	0.956165	47.5817
TPA101CM	2922.37	2989.64	0.9243	1373	8.0511	0.98644	68.8537
TPA102CM	1472.73	1578.75	0.9609	750	5.71872	0.906449	42.4428
TPA103CM	1996.78	1919.89	0.9473	1014	6.64979	0.955154	61.8203
TPA104CM	1794.78	1879.36	0.9514	944	6.99346	0.972314	61.8413
TPA105CM	1573.65	1542.31	0.96	880	6.40302	0.955035	45.5281
TPC101CM	1693.22	1664.59	0.9567	822	6.93366	0.979403	46.1927
TPC102CM	1635.16	1690.06	0.9576	836	6.89335	0.973848	46.6509
TPC103CM	2616.43	2562.61	0.9318	1258	7.84447	0.984585	64.5018
TPC104CM	2510.59	2671.82	0.9368	1138	7.71747	0.988119	58.7104
TPC105CM	2182.05	2029.5	0.9446	1060	7.42248	0.981592	58.3079
TPK101CM	1333.11	1290.36	0.9663	647	5.4863	0.88425	40.0315
TPK102CM	1094	1124.04	0.971	550	4.94147	0.89173	30.9306
TPK103CM	1341.01	1308.7	0.9659	692	6.05649	0.937538	41.3568
TPK104CM	1825.23	2035.01	0.9536	775	7.30561	0.985101	48.7655
TPK105CM	1511.39	1371.71	0.9619	662	5.1116	0.897181	44.1771
	Breed wise summary of OTUs
	A-A	C-A	K-A	A-T	R-T	K-T
	1509	1371	1020	1373	822	647
	1252	1371	880	750	836	550
	1336	1463	876	1014	1258	692
	1088	1475	834	944	1138	775
	1239	1378	890	880	1060	662
Average	1285	1411	900	992	1023	665
Mann-Whitney test between two locations among observed OTUs
U-value	41.5
Monte Carlo p-value	0.0021
Exact p-value	0.002394
