# Supplementary material for: Microbial diversity and community composition of caecal microbiota in commercial and indigenous Indian chickens determined using 16s rDNA amplicon sequencing
Source: Microbiome. 2018 Jun 23;6:115. doi: 10.1186/s40168-018-0501-9 (PMC6015460; doi:10.1186/s40168-018-0501-9)
Supplement: Supplementary file 14 — The core caecal microbiome of Indian chicken breeds. All sequences produced using primer pair P2 for each respective breed/line were used for analysis and the genus abundance (% mean relative frequency) 0.1% (A) and 1.0% (B) were taken into account. (XLSX 13 kb) [file 40168_2018_501_MOESM14_ESM.xlsx]

## Sheet: Additional file 14
Additional file 14:The core caecal microbiome of Indian chicken breeds. All sequences produced using primer pair P2 for each respective breed/line were used for analysis and the genus abundance (% mean relative frequency) 0.1% were taken into account.
Chicken, line	Total Number of shared genera	Genus included
Aseel, Cobb400, Kadaknath, Ross308	35	Hespellia
		Veillonella
		Akkermansia
		Pectinatus
		Barnesiella
		Selenomonas
		Unclassified Peptostreptococcaceae
		Unclassified Bacteria
		Unclassified Gammaproteobacteria
		Acidaminococcus
		Butyricicoccus
		Odoribacter
		Bacteroides
		Oxobacter
		Parabacteroides
		Desulfonauticus
		Clostridium
		Ruminococcus
		Escherichia
		Faecalibacterium
		Desulfohalobium
		Alistipes
		Alkaliphilus
		Megamonas
		Butyricimonas
		Unclassified Lachnospiraceae
		Porphyromonas
		Helicobacter
		Butyrivibrio
		Eubacterium
		Bacillus
		Lactobacillus
		Unclassified Clostridiales
		Unclassified Erysipelotrichaceae
		Blautia
Aseel, Cobb400, Kadaknath	12	Acetivibrio
		Pedobacter
		Robinsoniella
		Abiotrophia
		Peptoniphilus
		Desulfotomaculum
		Paraprevotella
		Cellulosilyticum
		Symbiobacterium
		Lachnospira
		Ethanoligenens
		Alicyclobacillus
Aseel, Kadaknath, Ross308	4	Enterococcus
		Campylobacter
		Rikenella
		Fusobacterium
Aseel, Cobb400, Ross308	1	Caloramator
Aseel, Kadaknath	4	Pseudomonas
		Megasphaera
		Lysinibacillus
		Mycoplasma
Aseel, Cobb400	5	Unclassified Ruminococcaceae
		Roseburia
		Unclassified Deltaproteobacteria
		Leptospira
		Eggerthella
Aseel, Ross308	1	Prevotella
Cobb400, Kadaknath	3	Ornithobacterium
		Shigella
		Brachyspira
Aseel	12	Slackia
		Cronobacter
		Phascolarctobacterium
		Unclassified Alphaproteobacteria
		Oceanimonas
		Deferribacter
		Tepidimicrobium
		Candidatus Phytoplasma
		Atopobium
		Tannerella
		Zunongwangia
		Acetobacterium
Kadaknath	7	Geobacillus
		Cytophaga
		Cyclobacterium
		Caldicellulosiruptor
		Thermobaculum
		Caulobacter
		Desulfovibrio
Cobb400	10	Heliobacterium
		Prosthecobacter
		Paenibacillus
		Epulopiscium
		Microbacterium
		Tissierella
		Anaerostipes
		Thermoactinomyces
		Pyramidobacter
		Ureibacillus
Ross308	2	Comamonas
		Collinsella
The core caecal microbiome of Indian chicken breeds. All sequences produced using primer pair P2 for each respective breed/line were used for analysis and the genus abundance (% mean relative frequency) 1.0% were taken into account.
Chicken, line	Total Number of shared genera	Genus included
Aseel, Cobb400, Kadaknath, Ross308	10	Bacteroides
		Clostridium
		Faecalibacterium
		Alistipes
		Barnesiella
		Unclassified Bacteria
		Eubacterium
		Acidaminococcus
		Unclassified Clostridiales
		Butyricicoccus
Aseel, Cobb400, Kadaknath	2	Megamonas
		Blautia
Aseel, Kadaknath, Ross308	2	Desulfohalobium
		Fusobacterium
Cobb400, Kadaknath, Ross308	1	Unclassified Gammaproteobacteria
Aseel, Kadaknath	2	Parabacteroides
		Campylobacter
Aseel, Cobb400	2	Ruminococcus
		Lactobacillus
Aseel, Ross308	1	Selenomonas
Cobb400, Kadaknath	1	Alkaliphilus
Aseel	7	Prevotella
		Deferribacter
		Paraprevotella
		Akkermansia
		Helicobacter
		Porphyromonas
		Megasphaera
Kadaknath	5	Desulfonauticus
		Lysinibacillus
		Symbiobacterium
		Cytophaga
		Enterococcus
Cobb400	7	Desulfotomaculum
		Hespellia
		Pectinatus
		Roseburia
		Unclassified Lachnospiraceae
		Butyrivibrio
		Bacillus
Ross308	1	Comamonas
